# Supplementary material for: Monocyte to High-Density Lipoprotein Ratio: A Novel Predictive Marker of Disease Severity and Prognosis in Patients With Neuromyelitis Optica Spectrum Disorders
Source: Front Neurol. 2021 Oct 27;12:763793. doi: 10.3389/fneur.2021.763793 (PMC8580507; doi:10.3389/fneur.2021.763793)
Supplement: Supplementary file 1 [file Table_1.xlsx]

## Sheet: Sheet1
Name	Gender	Age	Interval times	Follow-up times	Hypertension	Diabetes	MHR	MHR 2	Monocytes	Monocytes 2	HDL	HDL 2	Clinical phenotype	Initial EDSS	EDSS 2	AQP4	Lymphocytes	Lymphocytes/HDL	TC	TG	LDL	ESR	CRP	MRI,LETM	Corticosteroid	Intravenous immunoglobulin	Immunosuppressant	Rehabilitation	Relapse
1	1	26	9.46667	22.5	0	0	0	0	0	0	1.26	0	1、3、5	6.5	1	1	0.5	0.396825	4.94	0.71	3.1	22	7.49	1	1	0	0	0	1
2	1	50	47.4	47.4	0	0	0.0234375	0	0.03	0	1.28	0	1,5，6	6	1	0	1.2	0.9375	4.07	0.38	2.77	16	0.1	1	1	1	0	0	0
3	1	50	47.4	47.4	0	0	0.0234375	0	0.03	0	1.28	0	1	5.5	1	0	1.1	0.859375	4.07	0.38	2.77	16	0.1	1	1	0	0	0	0
4	1	19	20.8667	20.87	0	0	0.025641	0	0.04	0	1.56	0	2	4	1	1	0.79	0.50641	5.36	2.34	3.51	4	5	0	1	0	1	0	0
5	1	44	1.36667	36.2	0	0	0.0294118	0	0.03	0	1.02	0	1，3，5	7.5	1	1	0.4	0.392157	4.36	0.45	3.15	10	0.32	1	1	0	0	0	1
6	1	25	80.3667	80.37	0	0	0.0485437	0	0.05	0	1.03	0	3，4	1.5	0	1	0.4032	0.391456	2.48	0.48	1.38	13	25.55	1	1	0	0	0	0
7	1	55	9.63333	9.63	0	0	0.105691	0	0.13	0	1.23	0	3、5	4	1	1	0.65	0.528455	3.75	0.85	1.82	5	0.41	1	1	0	0	0	0
8	1	39	14.3	82.83	0	0	0.114286	0	0.16	0	1.4	0	1，2，3	4.5	1	1	0.8	0.571429	4.51	0.44	2.86	10	0.53	1	1	0	1	0	1
9	1	62	13.2333	13.23	0	0	0.129412	0	0.22	0	1.7	0	1、5	4.5	1	0	1.16	0.682353	4.95	0.72	2.75	9.9	0.2	0	1	0	0	0	0
10	1	47	13.0333	13.03	0	0	0.136054	0	0.2	0	1.47	0	1、5、6	7	1	1	0.81	0.55102	4.81	1.09	2.73	16	2.27	0	1	0	1	0	0
11	1	51	2.8	50.63	0	0	0.141026	0	0.22	0	1.56	0	5	1.5	0	1	0.99	0.634615	4.41	0.91	2.61	16	3.4	1	1	0	1	0	1
12	1	40	51.3333	51.33	0	0	0.146341	0	0.18	0	1.23	0	1、5	4.5	1	1	0.84	0.682927	4.26	0.43	2.87	12	3.28	1	1	0	0	0	0
13	1	49	8.46667	78.07	0	0	0.158333	0	0.38	0	2.4	0	2、5、6	4.5	1	0	6.9	2.875	8.7	1.6	5.16	9.3	1	1	1	0	1	0	1
14	2	26	8.9	8.9	0	0	0.16388	0	0.49	0	2.99	0	2	4.5	1	0	2.47	0.826087	6.21	1.22	2.79	12	1.67	0	1	1	0	0	0
15	1	61	56.0667	56.07	0	0	0.172285	0	0.46	0	2.67	0	1、5	2.5	0	1	3.2864	1.23086	6.32	1.72	3.23	15	4.89	0	1	0	0	0	0
16	1	14	12.4333	12.43	0	0	0.175182	0	0.24	0	1.37	0	1、5、6	7	1	0	0.92	0.671533	3.21	0.39	1.57	0.71	4.9	1	1	0	0	0	0
17	1	57	25.1667	25.17	1	0	0.181818	0	0.34	0	1.87	0	1,2,5	6	1	1	0.16	0.0855615	4.45	1.06	2.19	9.6	2.85	1	1	0	0	0	0
18	2	46	1.5	40.67	0	0	0.201439	0	0.28	0	1.39	0	2，5	4.5	1	0	1.1	0.791367	5.12	0.38	3.58	10	2.8	0	1	0	0	0	1
19	1	60	58.3333	58.33	1	0	0.202128	0	0.38	0	1.88	0	1、5	2.5	0	0	1.4	0.744681	3.35	0.61	1.36	7.4	0.8	0	1	0	0	0	0
20	1	41	58.6333	58.63	0	0	0.208556	0	0.39	0	1.87	0	1、5	4.5	1	0	1.8	0.962567	3.9	1.14	1.7	7.7	1.39	0	1	0	1	0	0
21	1	58	26.6333	26.63	0	0	0.209302	0	0.27	0	1.29	0	1，5，6	3	0	0	1.32	1.02326	4.86	0.95	2.69	11	1.5	1	1	0	0	0	0
22	1	47	8.6	8.6	0	0	0.219178	0	0.32	0	1.46	0	3、4	3	0	1	1.49	1.02055	4.36	1.87	2.53	24	0.33	0	1	0	1	0	0
23	1	29	52.3667	52.37	0	0	0.222973	0	0.33	0	1.48	0	2	4.5	1	1	1	0.675676	4.1	0.43	2.39	16	3.28	1	1	0	0	0	0
24	1	60	2.16667	81.73	1	0	0.22619	0	0.38	0	1.68	0	2、5	3	0	0	1.85	1.10119	8.94	4.32	4.9	29	0.81	1	1	0	1	0	1
25	1	47	1.26667	12.8	0	0	0.229167	0	0.22	0	0.96	0	2	3.5	0	1	1.0305	1.07344	2.8	0.64	1.8	0.2	4.9	0	1	0	1	0	1
26	1	53	46.1333	46.13	0	0	0.232143	0	0.26	0	1.12	0	1，5，6	6	1	1	1.9008	1.69714	2.94	0.98	1.61	8	0.1	0	1	1	0	0	0
27	2	13	39.2	39.2	0	0	0.232558	0	0.3	0	1.29	0	1、4	2	0	0	1.3	1.00775	4.34	0.6	2.84	7	0.07	0	1	0	0	0	0
28	1	57	82.1	82.1	0	0	0.23301	0	0.24	0	1.03	0	1、5、6	6.5	1	1	1.34	1.30097	4.29	1.94	2.89	6.7	3.45	0	1	0	0	0	0
29	1	58	35.5667	35.57	1	1	0.240506	0	0.38	0	1.58	0	2、4、5	5	1	0	2.2	1.39241	3.74	0.99	1.62	13	0.7	0	0	0	0	1	0
30	1	62	58.2667	58.27	0	0	0.246269	0	0.33	0	1.34	0	5，6	5.5	1	0	1.2	0.895522	3.47	0.61	1.9	7	2.4	1	1	0	0	0	0
31	1	21	37.6333	37.63	0	0	0.246305	0	0.5	1	2.03	0	2	3	0	1	2.15	1.05911	3.94	0.85	1.79	12	1.5	0	1	0	0	0	0
32	1	24	48	48	0	0	0.252941	0	0.43	0	1.7	0	5	3	0	1	2.1	1.23529	3.53	0.69	1.57	12	0.1	1	1	0	0	0	0
33	1	49	21.4	21.4	0	0	0.262069	0	0.38	0	1.45	0	1、2、5	5	1	1	2.1514	1.48372	5.03	3.46	2.74	4.9	2.9	0	1	0	1	0	0
34	1	57	2.16667	14.7	0	0	0.266129	0	0.33	0	1.24	0	1、5	6	1	1	2.42	1.95161	4.12	1.5	2.45	0.91	1.07	1	1	1	1	0	1
35	1	54	9.96667	9.97	0	0	0.266667	0	0.28	0	1.05	0	2	3	0	0	1.77	1.68571	3.03	1.27	1.68	13	36	0	1	0	1	0	0
36	1	20	7.93333	58.1	0	0	0.278689	0	0.34	0	1.22	0	1、5	3	0	1	2	1.63934	3.82	0.75	2.45	7	2.1	1	1	0	0	0	1
37	1	25	77.0333	77.03	0	0	0.293814	0	0.57	1	1.94	0	2、5	3	0	0	1.377	0.709794	5.1	1.7	2.52	18	6.23	1	1	0	0	0	0
38	2	37	61.1333	61.13	0	0	0.298969	0	0.29	0	0.97	0	5，6	5	1	1	0.4089	0.421546	4.61	0.98	3.47	10	0.72	1	1	1	0	0	0
39	1	54	46.0333	46.03	0	0	0.3	0	0.27	0	0.9	1	2、5	4	1	0	2.3	2.55556	4.6	1.97	3.52	18	0.02	0	0	0	0	1	0
40	2	61	1.96667	43.1	1	0	0.3	0	0.36	0	1.2	0	3、6	3.5	0	0	2.2	1.83333	5.1	0.94	3.25	75	0.01	1	1	0	1	0	1
41	2	65	62.2667	62.27	0	0	0.311258	0	0.47	0	1.51	0	1，5	5	1	1	2.23	1.47682	5.23	1.65	3.09	1	0.6	1	1	0	0	0	0
42	1	38	35.8667	35.87	0	0	0.319149	0	0.6	1	1.88	0	1，5	6	1	1	1.1	0.585106	3.85	0.68	1.81	8.5	3.45	1	1	0	1	0	0
43	1	47	8.26667	49.83	0	0	0.32	0	0.56	1	1.75	0	2	3	0	1	1.2	0.685714	6.47	2.5	4.26	35	0.1	0	1	0	0	0	1
44	1	48	21.0667	44.47	0	0	0.320513	0	0.25	0	0.78	1	2	5	1	1	0.9262	1.18744	2.94	1.32	1.78	109	1.03	0	1	0	1	0	1
45	1	26	81.3667	81.37	0	0	0.322917	0	0.62	0	1.92	0	5、6	3	0	0	3.1	1.61458	6.88	2.58	4.91	24	1.11	1	1	0	0	0	0
46	1	50	2.4	17.5	0	0	0.326425	0	0.63	0	1.93	0	1，3，5	6	1	0	2.8518	1.47762	7.62	3.49	4.9	16	0.26	1	1	0	0	0	1
47	1	30	10.3	22.27	0	0	0.327731	0	0.39	0	1.19	0	1	5.5	1	0	0.77	0.647059	3.66	1.03	1.96	5.3	3.97	1	1	1	0	0	1
48	1	54	20.0333	20.03	0	0	0.333333	0	0.34	0	1.02	0	1，5	6	1	1	1.75	1.71569	5.53	2.88	3.72	16	3.1	1	1	0	0	0	0
49	1	47	16.5333	16.53	0	0	0.337017	0	0.61	0	1.81	0	1、5、6	7	1	1	2.4472	1.35204	9.85	5.16	5.94	13	10.6	1	1	0	0	0	0
50	1	50	62	62	0	0	0.343511	0	0.45	0	1.31	0	1、2、5、6	8	1	1	1.54	1.17557	4.99	0.76	3.37	23	41.3	0	1	0	0	0	0
51	1	39	1.93333	13.7	0	0	0.344086	0	0.32	0	0.93	0	5	1	0	1	1.26	1.35484	4.42	1.81	2.87	57	0.97	0	1	0	1	0	1
52	1	26	39.1333	39.13	0	0	0.34965	0	0.5	1	1.43	0	5、6	3.5	0	1	2.2	1.53846	4.44	0.46	2.84	4.2	0.24	1	1	1	0	0	0
53	1	44	9.06667	9.07	0	0	0.351485	0	0.71	0	2.02	0	1,2,5,6	9	1	1	1.29	0.638614	5.43	0.98	3.41	33	0.36	0	1	0	1	0	0
54	1	31	69.9	69.9	0	0	0.354651	0	0.61	0	1.72	0	5	4	1	0	1	0.581395	5.43	1.9	3.09	6.4	0.89	0	1	0	0	0	0
55	2	33	37.6	37.6	0	0	0.359223	0	0.37	0	1.03	0	1、5、6	7	1	0	1.9	1.84466	5.23	1.12	3.53	5.6	1.5	1	1	0	1	0	0
56	1	48	1.36667	28.73	0	0	0.3625	0	0.29	0	0.8	1	1,5	3.5	0	1	0.98	1.225	3.99	1.76	2.58	12	0.09	1	1	0	0	0	1
57	1	49	0.9	10.47	0	0	0.365217	0	0.42	0	1.15	0	5	5	1	1	1.29	1.12174	5.91	3.11	3.54	15	0.87	1	1	0	1	0	1
58	1	45	0.933333	50.6	0	0	0.367521	0	0.43	0	1.17	0	5	2	0	1	1.9	1.62393	6.28	1.18	4.42	32	3.17	1	1	1	0	0	1
59	1	67	20.5	20.5	0	0	0.373333	0	0.56	1	1.5	0	5	6.5	1	1	1.39	0.926667	4.87	0.81	3.18	8.4	0.16	0	1	0	0	0	0
60	1	25	43.1667	43.17	0	0	0.392523	0	0.42	0	1.07	0	2、4	3	0	1	2.9	2.71028	4.19	1.11	2.85	12	0.06	0	1	0	1	0	0
61	2	31	37.8667	37.87	0	0	0.394366	0	0.56	1	1.42	0	1、5	3	0	0	1.8476	1.30113	3.63	1.23	2.07	5	0.4	1	0	1	0	0	0
62	1	64	17.1333	17.13	0	0	0.396396	0	0.44	0	1.11	0	1、3	7	1	1	3.09	2.78378	3.9	0.64	2.67	12	5	1	1	0	0	0	0
63	1	36	13.3	13.3	0	0	0.4	0	0.46	0	1.15	0	2	5.5	1	0	1.87	1.62609	4.77	1.21	3.55	11	0.38	0	1	0	0	0	0
64	1	40	21.2333	21.23	0	0	0.409091	1	0.36	0	0.88	1	2	3	0	1	1.64	1.86364	2.7	1.42	1.62	6.1	0.58	0	0	0	0	1	0
65	1	63	39.1333	39.13	0	0	0.409091	1	0.54	1	1.32	0	5	3	0	0	1.69	1.2803	4.26	0.76	2.81	9	0.1	1	1	0	0	0	0
66	1	29	14.8667	40.23	0	0	0.412371	1	0.8	0	1.94	0	2、5	4	1	0	2.2	1.13402	5.09	1.1	2.82	14	0.7	0	1	0	1	0	1
67	1	42	37.8	37.8	0	0	0.414141	1	0.41	0	0.99	0	1、5、6	7	1	1	1.05	1.06061	3.28	0.67	1.86	11	1.5	1	1	0	1	0	0
68	1	16	15.5333	41.43	0	0	0.417476	1	0.86	0	2.06	0	1、5、6	3	0	1	1.1124	0.54	4.96	1.76	2.44	9.6	1.5	1	1	0	1	0	1
69	1	71	0.7	39.07	0	0	0.419847	1	0.55	1	1.31	0	1、5	4.5	1	0	3.28	2.50382	7.21	3.77	5.89	5	7.94	1	1	0	0	0	1
70	1	59	1.5	10.9	1	0	0.422764	1	0.52	1	1.23	0	2、4、5	5.5	1	0	1.62	1.31707	3.6	0.91	2.13	6	1.5	1	1	0	1	0	1
71	2	25	21.9667	54.83	0	0	0.425414	1	0.77	0	1.81	0	2，5	5	1	0	3.3	1.8232	3.8	0.57	1.95	4	0.67	1	1	0	1	0	1
72	1	55	22.5333	22.53	0	0	0.427419	1	0.53	1	1.24	0	1、5	5	1	1	2.134	1.72097	6.37	1.46	4.3	10	2.32	1	1	0	0	0	0
73	1	22	73.1333	73.13	0	0	0.427536	1	0.59	1	1.38	0	1、2、5、6	7	1	1	1.458	1.05652	2.97	0.68	1.07	48	8.88	1	1	1	0	0	0
74	1	38	1.7	19.83	0	0	0.428571	1	0.36	0	0.84	1	1	3	0	1	1.32	1.57143	5.34	1.46	3.99	16	8.57	1	1	0	0	0	1
75	1	52	3.16667	59.3	0	0	0.429907	1	0.46	0	1.07	0	1、5	5	1	1	2.6	2.42991	3.74	0.99	2.12	12	7.7	1	1	0	1	0	1
76	1	43	34.1333	34.13	0	0	0.434109	1	0.56	1	1.29	0	1、5、6	5	1	1	1.632	1.26512	4.29	1.09	2.91	6.1	0.54	1	1	0	1	0	0
77	1	26	57.2667	57.27	0	0	0.435644	1	0.44	0	1.01	0	5	2.5	0	0	2.1	2.07921	3.44	0.76	2.16	8.6	0.3	1	1	0	1	0	0
78	1	58	31.4667	31.47	1	0	0.437086	1	0.66	0	1.51	0	5	4	1	1	2.6	1.72185	6.92	3.54	5.07	12	1.5	1	1	0	1	0	0
79	1	32	14.4667	14.47	0	0	0.44	1	0.66	0	1.5	0	1、5	3.5	0	1	2.99	1.99333	4.95	1.08	3.35	6.4	0.91	0	1	0	1	0	0
80	1	35	1	56.67	0	0	0.44086	1	0.41	0	0.93	0	1、5、6	7	1	1	1.2	1.29032	3.92	1.02	2.73	12	1	1	1	1	1	0	1
81	2	50	21	21	0	0	0.445455	1	0.49	0	1.1	0	5	1	0	1	0.82	0.745455	3.74	1.19	2.31	58	2.01	0	1	0	0	0	0
82	1	45	7	37.03	0	0	0.462963	1	0.5	1	1.08	0	5	2.5	0	1	1.3	1.2037	4.66	1.11	3.35	23	0.18	1	1	0	0	0	1
83	1	17	42.5333	42.53	0	0	0.477064	1	0.52	1	1.09	0	5，6	5	1	1	3.1	2.84404	4.49	1.51	2.79	7.8	1.5	0	1	0	0	0	0
84	1	13	3.63333	79	0	0	0.477778	1	0.43	0	0.9	1	1、5、6	5.5	1	1	3.2	3.55556	3.78	1.22	2.48	13	1.17	1	1	0	0	0	1
85	1	26	33.9333	33.93	0	0	0.478723	1	0.9	0	1.88	0	2	3	0	1	1.3	0.691489	4.25	0.87	2.21	10	3.02	0	1	0	1	0	0
86	2	56	15.3667	15.37	1	0	0.481132	1	0.51	1	1.06	0	5	3	0	0	2.28	2.15094	2.97	1.74	1.6	7.1	0.24	1	1	0	1	0	0
87	2	30	4.8	12.97	0	0	0.485549	1	0.84	0	1.73	0	1、5	5.5	1	0	3.8	2.19653	5.35	3.92	3.25	7.4	0.75	1	1	0	1	0	1
88	1	31	17.5	17.5	0	0	0.495238	1	0.52	1	1.05	0	1，5，6	6	1	1	1.11197	1.05902	3.26	1.06	1.94	30	0.2	1	1	0	1	0	0
89	1	63	61.4	61.4	0	0	0.503497	1	0.72	0	1.43	0	1、5、6	8	1	1	1.2	0.839161	5.18	1.17	3.54	8.1	3.28	1	1	0	0	0	0
90	2	20	44.0333	44.03	0	0	0.510204	1	0.5	1	0.98	0	1，5，6	5.5	1	0	1.57	1.60204	2.86	0.71	1.55	5.1	1.5	1	1	0	1	0	0
91	1	25	3.5	57.63	0	0	0.514851	1	0.52	1	1.01	0	2，5	2.5	0	0	2	1.9802	4.03	0.77	2.72	5	1	1	1	0	0	0	1
92	1	57	61.1	61.1	0	0	0.514851	1	0.52	1	1.01	0	5	4	1	1	0.8	0.792079	3.37	0.46	2.28	29	8.16	1	1	0	0	0	0
93	1	71	12.4333	12.43	0	0	0.517986	1	0.72	0	1.39	0	1、5	3	0	1	1.5	1.07914	3.46	1.17	1.98	7.8	0.2	1	1	0	1	0	0
94	2	28	55.0333	55.03	0	0	0.518182	1	0.57	1	1.1	0	1、5	2.5	0	0	1.8	1.63636	2.41	0.42	1.18	4.4	1.11	0	1	0	0	0	0
95	1	28	2.3	21.73	0	0	0.518519	1	0.42	0	0.81	1	3，5	5	1	1	1.26	1.55556	3.44	0.75	2.6	9.1	0.36	1	1	0	1	0	1
96	1	51	8.83333	8.83	0	0	0.521277	1	0.49	0	0.94	0	1，5	6	1	1	1.50282	1.59874	4.3	1.4	3.29	18	5.59	1	1	0	1	0	0
97	1	31	16.6333	38.93	0	0	0.537037	1	0.58	1	1.08	0	1、5、6	6.5	1	1	1	0.925926	3.48	0.78	2.11	21	1.5	1	1	0	1	0	1
98	1	28	9.6	21.67	0	0	0.538012	1	0.92	0	1.71	0	1，5，6	7	1	0	1.15	0.672515	5.42	1.76	3.4	65	4.2	1	1	0	0	0	1
99	1	51	45.2333	45.23	0	0	0.539474	1	0.82	0	1.52	0	1,2,5	4	1	1	2.6	1.71053	4.23	0.57	2.55	7.4	1.5	0	1	0	1	0	0
100	1	59	34.2	34.2	0	1	0.544444	1	0.49	0	0.9	1	1、5、6	8.5	1	1	1.9	2.11111	4.85	2.32	3.39	8.4	1.5	1	1	0	1	0	0
101	1	56	19	19	0	1	0.544554	1	0.55	1	1.01	0	1、5	7	1	0	2.49	2.46535	3.95	1.9	2.41	9.4	0.67	1	1	0	1	0	0
102	1	51	50.9667	50.97	0	0	0.55814	1	0.72	0	1.29	0	1	7.5	1	0	3.3	2.55814	4.61	1.35	2.83	5	0.1	1	1	0	1	0	0
103	1	63	24.4333	65.17	0	0	0.566372	1	0.64	0	1.13	0	1,4,5	4.5	1	0	0.9	0.79646	4.68	0.7	3.07	46	38.5	0	0	1	0	0	1
104	1	40	0.733333	9.2	0	0	0.567901	1	0.46	0	0.81	1	2、3	4.5	1	1	1.56	1.92593	2.42	1.5	1.33	8	0.16	0	1	0	0	0	1
105	1	29	8.3	27.03	0	0	0.583333	1	0.63	0	1.08	0	2	4	1	1	1.99	1.84259	3.85	0.94	2.65	11	0.05	0	1	0	0	0	1
106	1	45	9.06667	12.57	0	0	0.587838	1	0.87	0	1.48	0	1、2	3.5	0	0	1.97	1.33108	5.58	1.8	4.07	6	1	0	1	0	0	0	1
107	1	44	8.6	32.53	0	0	0.686275	1	0.7	0	1.02	0	1，5	8.5	1	0	1.3317	1.30559	5.46	2.01	3.68	30	3.84	1	1	0	1	0	1
108	1	39	16.2667	60.4	0	0	0.691781	1	1.01	0	1.46	0	1,2,5,6	7	1	1	2.5	1.71233	3.18	0.81	1.55	10	9.6	1	1	0	0	0	1
109	1	26	2.03333	43	0	0	0.696078	1	0.71	0	1.02	0	1、5、6	7	1	1	1.2	1.17647	2.59	0.73	1.25	5	2.6	1	1	0	0	0	1
110	1	71	47.0667	47.07	0	0	0.704082	1	0.69	0	0.98	0	1	6.5	1	0	1	1.02041	4.99	0.65	3.41	14	3.525	1	1	0	1	0	0
111	2	49	2	19.83	0	0	0.711538	1	0.74	0	1.04	0	2	5.5	1	1	2.79	2.68269	4.43	0.8	2.4	8	0.32	1	0	0	0	1	1
112	1	51	22.1	63.3	0	0	0.75641	1	0.59	1	0.78	1	1、5、6	7	1	0	0.7	0.897436	3.41	1.62	2.19	21	1.5	1	1	0	0	0	1
113	1	30	31.5	31.5	0	0	0.769231	1	0.6	1	0.78	1	1、2、5、6	7	1	1	0.3	0.384615	3.15	1.58	1.95	62	7.01	1	1	0	0	0	0
114	2	34	3.96667	9.93	1	0	0.804878	1	0.99	0	1.23	0	1，3，5，6	6.5	1	0	0.8449	0.686911	3.79	1.11	2.26	15	35.4	1	1	0	0	0	1
115	1	29	48.5333	48.53	0	0	0.814286	1	0.57	1	0.7	1	1,5,6	8	1	1	1	1.42857	2.09	0.56	1.06	4.7	1.48	1	1	1	1	0	0
116	1	29	33	48.53	0	0	0.814286	1	0.57	1	0.7	1	1、5、6	9	1	1	1	1.42857	2.09	0.56	1.06	4.7	1.48	1	1	0	1	0	1
117	2	44	6.76667	22.93	0	0	0.824859	1	1.46	0	1.77	0	1，5，6	6.5	1	1	2.09	1.18079	5.44	1.19	3.01	7.5	19.8	1	1	0	0	0	1
118	1	71	2.33333	47.07	0	0	0.826531	1	0.81	0	0.98	0	1，4，5,6	6.5	1	0	1	1.02041	4.99	0.65	3.41	20	4.43	1	1	0	1	0	1
119	1	50	50.7667	50.77	1	0	0.884615	1	0.69	0	0.78	1	3	8	1	0	2.12	2.71795	3	1.22	2.08	52	4.87	0	1	1	0	0	0
120	2	60	10.7333	49.47	0	0	0.88764	1	0.79	0	0.89	1	2，4	5.5	1	0	1.2	1.34831	1.98	0.57	0.86	16	6.2	0	1	0	0	0	1
121	1	51	27.1333	27.13	0	0	0.896552	1	0.52	1	0.58	1	1	9.5	1	0	2.85	4.91379	1.64	0.86	0.41	7.88	44.83	1	1	1	0	0	0
122	1	3	28.5667	37.1	0	0	0.927928	1	1.03	0	1.11	0	2	4.5	1	0	7.01	6.31532	4.7	1.08	3.35	9.3	3.58	1	1	0	0	0	1
123	1	43	54	54	0	0	1.09302	1	0.94	0	0.86	1	1，5，6	7.5	1	1	1.2636	1.4693	4.57	1.29	2.77	26	0.9	1	1	0	0	0	0
124	1	26	10.2	10.67	0	0	1.27419	1	0.79	0	0.62	1	2、3	4.5	1	1	3.07	4.95161	4.16	1.5	2.59	9.6	9.83	0	1	0	0	0	1
125	2	55	6.7	21.8	0	0	1.62745	1	0.83	0	0.51	1	1，5	5.5	1	1	0.91	1.78431	3.02	4.18	1.35	16	0.28	1	1	1	0	0	1
